# Supplementary material for: FIB-4 Score as a Predictor of Eligibility for Elastography Exam in Patients with Polycystic Ovary Syndrome
Source: Biomedicines. 2025 Aug 1;13(8):1878. doi: 10.3390/biomedicines13081878 (PMC12383516; doi:10.3390/biomedicines13081878)
Supplement: Supplementary file 1 [file biomedicines-13-01878-s001.zip]

Archive with 1 entries (1 files):
- biomedicines-3738944-supplementary.pdf
